# Supplementary material for: Immune-Related Genomic Schizophrenic Subtyping Identified in DLPFC Transcriptome
Source: Genes (Basel). 2022 Jul 4;13(7):1200. doi: 10.3390/genes13071200 (PMC9319783; doi:10.3390/genes13071200)
Supplement: Supplementary file 1 [file genes-13-01200-s001.zip]

Archive with 2 entries (2 files):
- Supplementary materials.pdf
- Supplementary Table S1.csv
