# Supplementary material for: Immune-Related Genomic Schizophrenic Subtyping Identified in DLPFC Transcriptome
Source: Genes (Basel). 2022 Jul 4;13(7):1200. doi: 10.3390/genes13071200 (PMC9319783; doi:10.3390/genes13071200)
Supplement: Supplementary file 1 [file genes-13-01200-s001.zip › Supplementary Table S1.csv]

	Gene
1	MT1X
2	BAG3
3	ANGPTL4
4	F3
5	PDK4
6	IFITM3
7	MT2A
8	IFITM2
9	FGF2
10	NPY
11	DDIT4
12	RERGL
13	PLSCR4
14	CEBPD
15	IGDCC4
16	GJA1
17	DTNA
18	YAP1
19	MT1A
20	METTL7A
21	EMX2
22	NEUROD6
23	TP53BP2
24	CYBRD1
25	LGALS3
26	GRAMD3
27	RHOBTB3
28	PALLD
29	MT1E
30	ENSA
31	TGFBR3
32	FERMT2
33	BEND6
34	ACAT2
35	CNN3
36	TRAF3IP2
37	TIMP1
38	STOM
39	SEMA4B
40	COL4A1
41	MAOA
42	PTTG1IP
43	KCNS3
44	TAC1
45	ARMCX3
46	CBFB
47	PLOD2
48	GNA13
49	DNALI1
50	SPATA2L
51	ALDH6A1
52	NPAS3
53	ZC3HAV1
54	FABP3
55	TMEM100
56	C1orf162
57	ASAP3
58	RAB31
59	PTPN13
60	KCNK1
61	ETV5
62	PGAM4
63	BCL6
64	HSDL2
65	AHCYL1
66	TCEAL7
67	VASN
68	LPP
69	SLC44A2
70	KCNIP3
71	FAM107A
72	PSMD7
73	TMEM183A
74	BTG1
75	HMGB2
76	DYNLL2
77	CHSY1
78	FEM1C
79	OSBPL11
80	DCTPP1
81	IGFBP6
82	NHP2
83	CEBPB
84	ZNF395
85	PSRC1
86	CPNE3
87	RPGR
88	MTMR11
89	LBH
90	MAOB
91	SLC27A3
92	SARS
93	PLEKHG1
94	FNDC3B
95	DPYSL3
96	LMAN2L
97	BTG3
98	HEBP2
99	FZD4
100	TTPAL
101	STAT3
102	RHOC
103	NETO2
104	SERPING1
105	CCNDBP1
106	RAD1
107	TRIM4
108	PLEKHF2
109	DDHD2
110	ANO6
111	GBA
112	NDUFB2
113	ABCF1
114	UQCRFS1
115	MRPS33
116	FEN1
117	TMEM19
118	TNFRSF10B
119	PLCE1
120	MCOLN1
121	PSMB6
122	PHF23
123	NFIL3
124	MRPS7
125	FYN
126	CISD2
127	CMPK1
128	CHCHD4
129	CTH
130	FKBP14
131	GLCE
132	APEH
133	MRPS18C
134	VTI1B
135	HSBP1
136	ASAP2
137	PTPN12
138	PTPN1
139	COPS3
140	CTCF
141	PSMD1
142	PDCL3
143	ICMT
144	PSMD2
145	COPS7A
146	PPP1CA
147	YTHDF1
148	RIOK1
149	GGPS1
